# Supplementary material for: Toward prediction of abscopal effect in radioimmunotherapy: Pre-clinical investigation
Source: PLoS One. 2021 Aug 24;16(8):e0255923. doi: 10.1371/journal.pone.0255923 (PMC8384195; doi:10.1371/journal.pone.0255923)
Supplement: S1 Appendix — (XLSX) [file pone.0255923.s001.xlsx]

## Sheet: Model CT
RoiName	Abscopal (1 = Yes, 0 = No)	CT.SurfaceToMassRatio	CT.AverageGrayValue	CT.Kurtosis2DNormalizedGrayCountsInBin	NeuToLymPre
RImT_1_CT_Right	0	28.2326	508.528	14.957	0.554455
RImT_2_CT_Right	0	28.5374	504.021	20.7091	0.668172
RImT_3_CT_Right	0	25.7751	510.016	11.3134	0.493797
RImT_4_CT_Left	1	26.5955	502.119	7.29588	0.537415
RImT_5_CT_Right	1	26.8789	512.703	17.6882	0.404011
RImT_6_CT_Left	0	29.3247	515.494	9.02683	0.651741
RImT_7_CT_Right	0	26.9917	513.332	22.1648	0.651741
RImT_13_CT_Left	0	27.199	511.767	16.0031	0.660714
RImT_13_CT_Right	0	28.1231	512.262	14.7093	0.660714
RImT_8_CT_Left	0	32.2856	512.434	17.0342	0.863128
RImT_10_CT_Right	0	21.7321	514.133	18.7538	0.863128
RImT_9_CT_Left	1	32.493	507.419	7.62137	0.460976

## Sheet: Validation CT
RoiName	Abscopal (1 = Yes, 0 = No)	CT.SurfaceToMassRatio	CT.AverageGrayValue	CT.Kurtosis2DNormalizedGrayCountsInBin	NeuToLymPre
R ImT_1_CT_Left	0	23.0601	508.415	13.3749	0.554455
RImT_10_CT_Right	0	20.4569	517.525	7.36991	0.873606
RImT_14_CT_Right	0	25.8766	512.266	12.0757	0.641791
RImT_15_CT_Right	0	22.1906	503.982	7.94526	0.641732
RImT_2_CT_Left	0	28.615	507.293	11.2667	0.668172
RImT_3_CT_Left	0	30.7668	508.44	14.8368	0.493797
RImT_10_CT_Left	1	29.0983	501.571	12.6673	0.52809
RImT_8_CT_Right	1	34.9247	504.531	6.77876	0.52809
RImT_11_CT_Left	0	29.1167	513.298	18.1175	0.698113
RImT_11_CT_Right	0	20.6344	515.457	10.9839	0.698113
RImT_12_CT_Left	0	32.2592	510.669	24.3327	0.873606
RImT_7_CT_Left	0	29.6871	509.835	8.05634	0.592834
RImT_6_CT_Right	0	30.1073	515.508	13.9444	0.592834
RImT_14_CT_Left	0	24.7908	504.887	19.5575	0.641791
RImT_15_CT_Left	0	30.1543	498.298	7.88357	0.641732
RImT_4_CT_Right	1	34.9247	500.967	11.78	0.537415
RImT_5_CT_Left	1	27.0839	509.542	13.4376	0.404011
RImT_9_CT_Right	1	24.7781	512.687	8.88883	0.460976

## Sheet: Model MR
RoiName	Abscopal (1 = Yes, 0 = No)	Kurtosis2DNormalizedGrayCountsInBin	MR.3DNormalizedIMC1	MR.3DNormalizedInverseDiffNorm	NeuToLymPre
RImT_1_MR_Right	0	2.95196	-0.142761	4.7601e-06	0.554455
RImT_2_MR_Right	0	2.17451	-0.14692	5.94537e-06	0.668172
RImT_3_MR_Right	0	3.64478	-0.170023	7.45817e-06	0.493797
RImT_4_MR_Left	1	128.567	-0.192215	1.55827e-05	0.537415
RImT_5_MR_Right	1	120.018	-0.192403	6.51799e-06	0.404011
RImT_6_MR_Left	0	3.19376	-0.136681	5.18097e-06	0.651741
RImT_7_MR_Right	0	2.93497	-0.206832	5.81434e-06	0.651741
RImT_13_MR_Left	0	44.2553	-0.163539	6.16033e-06	0.660714
RImT_13_MR_Right	0	111.221	-0.148145	7.41918e-06	0.660714
RImT_8_MR_Left	0	6.27215	-0.144538	1.04399e-05	0.863128
RImT_10_MR_Right	0	2.80888	-0.189253	1.18536e-05	0.863128
RImT_9_MR_Left	1	3.44346	-0.178596	1.074e-05	0.460976

## Sheet: Validation MR
RoiName	Abscopal (1 = Yes, 0 = No)	Kurtosis2DNormalizedGrayCountsInBin	MR.3DNormalizedIMC1	NeuToLymPre
R ImT_1_MR_Left	0	13.9662	-0.160851	0.554455
RImT_10_MR_Right	0	2.98259	-0.164866	0.641791
RImT_14_MR_Right	0	9.40622	-0.142336	0.641791
RImT_15_MR_Right	0	121.323	-0.148388	0.668172
RImT_2_MR_Left	0	3.09056	-0.210215	0.493797
RImT_3_MR_Left	0	4.46218	-0.160936	0.698113
RImT_10_MR_Left	1	70.6228	-0.20503	0.404011
RImT_8_MR_Right	1	62.2293	-0.203855	0.52809
RImT_11_MR_Left	0	115.492	-0.165697	0.592834
RImT_11_MR_Right	0	3.60809	-0.180594	0.873606
RImT_12_MR_Left	1	3.54061	-0.193184	0.52809
RImT_7_MR_Left	0	3.61761	-0.199947	0.698113
RImT_6_MR_Right	0	3.62368	-0.141973	0.641732
RImT_14_MR_Left	0	3.18687	-0.151822	0.873606
RImT_15_MR_Left	1	91.7696	-0.205048	0.460976
RImT_4_MR_Right	1	3.39894	-0.17472	0.537415
RImT_5_MR_Left	0	3.01895	-0.17025	0.641732
RImT_9_MR_Right	0	2.21267	-0.146388	0.592834
